# Supplementary material for: Oral nicotine aggravates endothelial dysfunction and vascular inflammation in diet-induced obese rats: Role of macrophage TNFα
Source: PLoS One. 2017 Dec 13;12(12):e0188439. doi: 10.1371/journal.pone.0188439 (PMC5728478; doi:10.1371/journal.pone.0188439)
Supplement: S2 File — (XLSX) [file pone.0188439.s002.xlsx]

## Sheet: BW, SBP et al
Body Weight				Fig 1A
LF
			Change another HF diet Sep-19
Rat #	1st wk	2 wk	3rd wk	4th week	5th wk	6th wk	7th wk	8th wk	9 wk	10 wk	11 wk	12 wk	13 wk	14 wk	15 wk	16 wk	17th week	18th week	19th week	20th wk
*1	256	266	281	295	315	325	340	348	365	370	379	385	390	405	411	409	411	416	420	422
*2	264	283	295	302	324	334	346	361	390	380	390	394	402	408	404	407	415	424	436	438
#3	248	263	287	299	318	337	350	363	371	374	385	388	395	399	406	405	409	418	424	428
*4	238	253	261	275	292	308	320	334	348	353	362	363	371	370	378	382	378	384	397	397
*5	262	268	286	304	325	335	348	360	375	392	400	402	413	411	415	411	421	436	440	444
*6	240	258	283	303	322	337	343	357	360	365	375	382	383	390	396	400	408	415	436	436
	251.333	265.167	282.167	296.333	316	329.333	341.167	353.833	368.167	372.333	381.833	385.667	392.333	397.167	401.667	402.333	407	415.5	425.5	427.5
	4.52155	4.20648	4.66488	4.46965	5.03984	4.63801	4.47524	4.51233	5.81617	5.42013	5.33802	5.3831	5.98702	6.22584	5.42013	4.34869	6.11555	7.051	6.52048	6.86901
LF+Nicotin
Rat #	1st wk	2 wk	3rd wk	4th week	5th wk	6th wk	7th wk	8th wk	9 wk	10 wk	11 wk	12 wk	13 wk	14 wk	15 wk	16 wk	17th week	18th week	19th week	20th wk
*7	248	260	278	297	306	328	335	348	357	364	370	381	384	383	392	395	406	415	419	424
*8	256	258	285	298	315	328	339	354	368	378	386	390	392	401	411	410	415	430	429	423
*9	230	239	250	266	274	290	305	312	318	328	330	338	350	355	352	365	367	370	378	381
*10	237	255	270	299	306	321	329	345	352	362	369	368	372	382	384	388	399	401	406	410
*11	239	259	267	290	298	313	327	337	345	352	355	357	370	372	375	378	385	392	396	401
*12	253	276	280	296	302	320	330	342	350	355	368	370	375	383	387	391	394	411	413	419
Mean	243.833	257.833	271.667	291	300.167	316.667	327.5	339.667	348.333	356.5	363	367.333	373.833	379.333	383.5	387.833	394.333	403.167	406.833	409.667
SE	4.12647	4.82643	5.10338	5.16398	5.71791	5.80613	4.84252	6.0037	6.85403	6.79093	7.72873	7.47291	5.83333	6.1896	7.96973	6.24722	6.87831	8.46726	7.36395	6.75113
HF diet
Rat #	1st wk	2 wk	3rd wk	4th week	5th wk	6th wk	7th wk	8th wk	9 wk	10 wk	11 wk	12 wk	13 wk	14 wk	15 wk	16 wk	17th week	18th week	19th week	20th wk
*13	256	278	286	303	322	339	355	360	378	388	395	411	413	423	430	439	448	458	473	475
*14	242	270	284	316	336	353	366	388	399	412	418	426	433	436	445	455	460	478	483	484
*15	245	268	288	320	342	362	376	396	410	420	434	442	451	458	467	470	483	497	503	506
*16	244	276	290	319	336	359	380	388	401	414	425	433	439	445	453	461	472	485	490	491
*17	257	288	314	340	355	370	390	408	419	431	445	445	457	461	465	478	487	496	505	510
*18	248	285	294	314	335	356	367	390	400	422	436	440	461	463	467	475	495	500	520	528
Mean	248.667	277.5	292.667	318.667	337.667	356.5	372.333	388.333	401.167	414.5	425.5	432.833	442.333	447.667	454.5	463	474.167	485.667	495.667	499
SE	2.60342	3.24294	4.49197	4.93739	4.38685	4.23281	5.0111	6.45841	5.59414	5.96518	7.18679	5.18599	7.29688	6.50982	6.09781	5.94979	7.22688	6.49444	6.9266	7.9078
HF+nicotin
Rat #	1st wk	2 wk	3rd wk	4th week	5th wk	6th wk	7th wk	8th wk	9 wk	10 wk	11 wk	12 wk	13 wk	14 wk	15 wk	16 wk	17th week	18th week	19th week	20th wk
*19	265	270	287	315	339	353	371	386	405	408	415	425	427	438	441	448	458	467	470	475
*20	245	258	272	295	310	328	336	351	366	363	387	392	395	403	416	421	436	442	450	453
*21	243	257	268	290	304	322	339	355	365	375	388	389	399	402	412	420	425	435	446	448
*22	255	281	298	312	332	351	365	385	390	398	407	420	429	436	436	448	472	483	486	492
*23	258	283	299	316	336	355	367	378	393	399	415	433	435	445	443	455	464	473	474	477
*24	238	265	276	294	306	325	343	365	372	383	392	392	394	396	405	407	418	420	431	431
#25	244	268	280	301	318	337	355	360	381	393	403	413	415	419	428	428	439	445	452	460
	249.714	268.857	282.857	303.286	320.714	338.714	353.714	368.571	381.714	388.429	401	409.143	413.429	419.857	425.857	432.429	444.571	452.143	458.429	462.286
	3.67562	3.85097	4.6313	4.11567	5.59215	5.3573	5.4542	5.43734	5.68923	5.90342	4.57217	6.80836	6.58229	7.55119	5.67966	6.80636	7.7209	8.57579	7.16425	7.76964
				Fig 1C	Systolic blood pressure
Systolic blood pressure (mmHg)
LF				LF+Nicotin						HF diet					HF+nicotin
Rat #		SBP		Rat #		SBP				Rat #		SBP			Rat #		SBP
*1		128		*7		133				*13		143			*19		154
*2		146		*8		140				*14		145			*20		167
#3		122		*9		144				*15		137			*21		147
*4		138		*10		139				*16		141			*22		143
*5		115		*11		147				*17		160			*23		166
*6		130		*12		120				*18		150			*24		179
															#25		159
Mean		129.833		Mean		137.167				Mean		146
SE		4.51971		SE		3.94476				SE		3.30656			Mean		159.286
															SE		4.72438
				Fig 1B
Abdominal fat weight				Abdominal Fat weight
LF				LF+Nicotin						HF diet					HF+nicotin
Rat #		fat weight (g)		Rat #		fat weight (g)				Rat #		fat weight (g)			Rat #		fat weight (g)
*1		17		*7		7.5				*13		7.5			*19		15.2
*2		9.01		*8		6.2				*14		6.2			*20		12.2
#3		9.5		*9		6.8				*15		6.8			*21		15.1
*4		6.85		*10		8.6				*16		8.6			*22		17.1
*5		7.58		*11		12.2				*17		12.2			*23		10.9
*6		17.5		*12		9.6				*18		9.6			*24		13.8
															#25		15.3
Mean		11.24		Mean		8.48333				Mean		8.48333
SE		1.94108		SE		0.896072				SE		0.896072			Mean		14.2286
															SE		0.79394
Fig 6. Endothelium-dependent relaxation
EDR (Endothelium-dependent relaxation)
	LF
	Sample #	*07-98	*07-104	*07-107	*07-113	*07-116				N	Mean	SE
	KCl (100 mM)	0.89	1.13	0.82	1.05	0.55				5	0.888	0.100916
	NE	0.79	1.36	0.93	1.28	0.61				5	0.994	0.14299
	Ach
	-9	6	14	5	14	0				5	7.8	2.72764
	-8	48	37	16	34	3				5	27.6	8.01623
	-7	82	95	59	92.1875	27				5	71.0375	12.7002
	-6	96	100	91	100	55				5	88.4	8.51234
	-5	100	100	100	100	97				5	99.4	0.6
																	0
	LFN
	Smaple #	*07-100	*07-101	*07-105	*07-110	*07-114	*07-115
	KCl (100 mM)	0.86	1.08	1.23	0.98	0.82	1.05			6	1.00333	0.0616802
	NE	0.86	1	1.04	1.25	1.12	1.23			6	1.08333	0.0603692
	Ach
	-9	0	5	4.80769	6.4	0	4			6	3.36795	1.11079
	-8	15	45	24	38	20	35			6	29.5	4.73814
	-7	62	83	73	77	89	59			6	73.8333	4.77784
	-6	76	94	99	89	98	79			6	89.1667	3.97841
	-5	96	100	100	99	99	95			6	98.1667	0.872417
	HF
	Sample #	*07-99	*07-102	*07-108	*07-111	*07-117	*07-119
	KCl (100 mM)	0.88	0.91	0.96	0.87	1.21	0.92			6	0.958333	0.0519882
	NE	1.04	0.97	1.15	0.99	0.9	1.18			6	1.03833	0.0442279
	Ach
	-9	0	4	5	1	1	2			6	2.16667	0.792324
	-8	17	16	35	16	17	9			6	18.3333	3.5559
	-7	28	49	76	54	45	19			6	45.1667	8.21144
	-6	71	76	88	85	74	53			6	74.5	5.06458
	-5	80	84	100	94	87	62			6	84.5	5.36501
	HFN
	Sample #	*07-103	*07-106	*07-109	*07-112	*07-115	*07-118	*07-120
	KCl (100 mM)	0.84	0.8	0.92	1.02	0.94	0.78	0.85		7	0.878571	0.0322511
	NE	1.02	0.86	1.28	1.22	1.14	0.95	0.96		7	1.06143	0.0585714
	Ach
	-9	3	6	2	2	2	5	4		7	3.42857	0.611678
	-8	11	7	21	9	15	11	8		7	11.7143	1.83503
	-7	48	17	65	21	45	36	25		7	36.7143	6.49071
	-6	67	29	78	58	70	72	35		7	58.4286	7.22053
	-5	75	57	85	70	81	78	56		7	71.7143	4.30788
Fig 3A Superoxide production											Figure 3B Plasma CRP by ELLISA
Superoxide production in Aorta
											Plasma CRP (ng/ml)		n=6-7	Plasma CRP
LF		Fast condition
Rat #	His #	Count	backgroud	Net count	aortic dry weight (mg)
*1	*07-113	22591	15666	6925	8.8	786.932
*2	*07-116	25627	17184	8443	7.1	1189.15					LF	181	259	172	152	223	203			6	198.333	15.76
*3		22228	17563	4665	6.6	706.818					Nic	192	228	258	201	156	173			6	201.333	15.1298
*4	*07-107	20428	15608	4820	9.9	486.869					HFD	257	286	216	322	316	253			6	275	16.6333
*5	*07-104	23011	17038	5973	7	853.286					HFD/Nic	397	425	392	407	306	261	291		7	354.143	24.9117
*6	*07-98	24544	17969	6575	6.2	1060.48
		22560.4	16768.8	5791.6	7.7	847.257
		815.671	440.499	632.542	0.641872	102.573
LF+Nicotin
*7	*07-101	22156	15666	6490	7.1	914.085
*8	*07-105	22047	17184	4863	4.2	1157.86
*9	*07-100	25165	17563	7602	5.6	1357.5
*10	*07-114	24552	15608	8944	6.8	1315.29
*11	*07-110	22743	17038	5705	7.1	803.521
*12	*07-119	25738	17969	7769	8.7	892.989
Mean				10343.2	9.875	1073.54
SE				668.469	0.684349	105.285
HF diet
*13	*07-117	25126	15666	9460	7.1	1332.39
*14	*07-120	25639	17184	8455	6.2	1363.71
*15	*07-102	24382	17563	6819	5.9	1155.76
*16	*7-108	27202	15608	11594	6.3	1840.32
*17	*07-99	32669	17038	15631	9.7	1611.44
*18	*07-111	23181	17969	5212	6.2	840.645
Mean		26512	16768.8	9743.2	7.04	1357.38
SE		1504.3	440.499	1656.95	0.639375	142.139
HF+nicotin
*19	*07-109	26558	15666	10892	5.8	1877.93
*20	*07-103	28580	17184	11396	6.1	1868.2
*21	*07-106	28334	17563	10771	6.2	1737.26
*22	*07-118	28419	15608	12811	6.9	1856.67
*23	*07-112	29583	17038	12545	7.3	1718.49
*24	*07-115	25954	17969	7985	6.3	1267.46
*25	*07-120	27687	17969	9718	6.5	1495.08
Mean						1688.73
SE						86.5226

## Sheet: ex vivo data
	Fig 8 Effects of condition medium on mRNA expression of eNOS, p22phox, gp91 in HUVEC
		Fig 8 Effects of condition medium on mRNA expression of eNOS, p22phox, gp91 in HUVEC
			cycle				dleta CT			Gen expression time difference				Vehicle as 1
			eNOS	P22phox	gp91phox	GADPH	eNOS	P22phox	gp91phox					eNOS	P22phox	gp91phox
		Vehicle	28.1247	27.9452	30.8768	21.2983	6.8264	6.64694	9.57855	0.0088115	0.00997867	0.00130788		1.36329	1.05739	0.7017
			29.4193	29.7659	31.1551	22.5103	6.90907	7.25562	8.64479	0.00832074	0.00654396	0.00249839		1.28736	0.693429	1.34043
			29.6444	28.8699	32.0997	22.1917	7.45264	6.67818	9.90793	0.00570864	0.00976491	0.00104092		0.883227	1.03474	0.55847
			29.1189	28.8204	30.526	21.4984	7.62055	7.322	9.02763	0.00508142	0.00624971	0.00191608		0.786185	0.662249	1.02801
			30.2971	28.5602	31.0789	22.4671	7.83003	6.09313	8.61184	0.00439466	0.0146482	0.0025561		0.679931	1.5522	1.37139
		Mean								0.00646339	0.0094371	0.00186387		1	1	1
		SE												0.137178	0.160855	0.164094
		HFD	30.2219	28.728	31.3251	22.2056	8.01625	6.5224	9.1195	0.00386249	0.0108783	0.00179787		0.597594	1.15272	0.964586
			29.0975	27.6733	29.8504	21.814	7.28354	5.85927	8.03639	0.00641856	0.0172259	0.00380896		0.993063	1.82534	2.04357
			30.1866	27.9444	31.5334	22.3803	7.80632	5.56414	9.1531	0.00446748	0.0211362	0.00175647		0.691197	2.2397	0.942377
			31.2969	29.0994	30.8374	22.888	8.40891	6.21134	7.94941	0.00294215	0.0134958	0.00404567		0.455202	1.43008	2.17057
			30.298	30.171	31.3853	23.1557	7.14226	7.01531	8.2296	0.00707892	0.00773002	0.00333152		1.09523	0.81911	1.78742
										0.00495392	0.0140933	0.0029481		0.766458	1.49339	1.5817
														0.12052	0.249188	0.263816
		HFD_antibody	29.9212	29.2212	30.7097	22.2782	7.64308	6.94309	8.43152	0.00500268	0.00812686	0.00289641		0.774001	0.861161	1.55397
			30.1409	28.3749	31.0084	22.3033	7.83766	6.07159	8.70513	0.00437148	0.0148686	0.00239604		0.882429	1.57555	1.28552
			31.1417	29.2077	31.2988	23.1609	7.98084	6.04685	8.13792	0.00395847	0.0151258	0.00355011		0.612444	1.6028	1.9047
			28.53	27.6218	31.163	21.7359	6.79406	5.88592	9.42713	0.00901124	0.0169107	0.00145262		1.3942	1.79194	0.779355
			30.5046	29.2296	31.1793	22.7758	7.72879	6.45379	8.40352	0.00471412	0.0114082	0.00295316		0.729357	1.20886	1.58442
											0.013288	0.00264967		0.878486	1.40806	1.42159
														0.135998	0.16615	0.188204
		HFD/nic	31.5833	28.7314	31.162	23.1681	8.4152	5.56333	7.99388	0.00292936	0.021148	0.00392287		0.453224	2.24095	2.10468
			29.9183	26.6459	28.8156	22.4913	7.42702	4.15464	6.32428	0.0058109	0.0561474	0.0124796		0.899048	5.94964	6.69553
			32.0321	27.7539	29.417	22.6236	9.40851	5.13033	6.79343	0.00147149	0.0285507	0.00901519		0.227665	3.02537	4.8368
			31.0846	26.921	28.2383	22.3658	8.71876	4.5552	5.87246	0.00237352	0.0425353	0.0170692		0.367225	4.50724	9.15794
			32.1213	27.2434	29.6279	22.2825	9.83876	4.96085	7.34532	0.00109204	0.0321097	0.00614948		0.168958	3.4025	3.2993
														0.423224	3.82514	5.21885
														0.129101	0.644465	1.24951
		HFD/Nic + Antibody	32.3633	28.0391	30.862	22.9527	9.41054	5.08636	7.90922	0.00146942	0.0294343	0.00415996		0.296618	2.08854	1.41107
			31.9283	28.0848	31.1956	23.2115	8.71682	4.87335	7.98408	0.00237671	0.0341174	0.0039496		0.479764	2.42083	1.33971
			29.5921	27.5769	29.717	22.2614	7.33066	5.31548	7.45557	0.00621229	0.025112	0.00569703		1.25402	1.78184	1.93244
			29.8746	26.5326	28.1583	21.8529	8.02173	4.67978	6.30543	0.00384785	0.0390163	0.0126437		0.776728	2.76844	4.28878
			30.4213	28.713	29.3279	22.5057	7.91558	6.20733	6.82214	0.00414164	0.0135334	0.00883752		0.836034	0.960276	2.9977
														0.728632	2.00398	2.39394
														0.164081	0.308543	0.558809
Fig 8D & 8E TNFa concentration in conditioned medium & rat plasma
ElISSA	TNFa concentration in conditioned medium (ng/ml) by ELLISA assay
										N	Mean	SE
8D	Vehicle	0	0	0	0	0				5	0	0
	LF	0.584	0.758	0.845	0.463	0.953				5	0.7206	0.0882896
	Nic	1.023	0.866	0.648	0.453	1.145	0.795			6	0.821667	0.102279
	HFD	0.876	1.864	2.586	1.158	1.513	1.93			6	1.6545	0.249003
	HFD/Nic	4.898	7.281	2.939	2.578	5.962	4.872			6	4.755	0.728214
	Plasma TNFa concentration in the rat (pg/ml)
8E	Vehicle									N	Mean	SE
	LF	31	46	69	49	45				5	48	5.56776
	Nic	59	55	46	76	41	30			6	51.1667	6.50854
	HFD	221	105	76	178	69	148			6	132.833	24.5783
	HFD/Nic	245	163	289	305	121	226			6	224.833	29.1872

## Sheet: WB ,RT-PCR
Figure 5B&C protein expression of TNFa and eNOS in rat aorta
Western blot results
TNFalpha protein expression in the aorta
	group	LF	LFN	HF	HFN	LF	LFN	HF	HFN
	Sample #
reading value	TNFalpha	51.1012	53.4612	68.8353	87.3006	40.8194	43.0718	52.3547	81.4853
	B-actin	132.98	130.408	135.604	128.093	95.573	96.578	91.637	92.553
	ratio	0.384277	0.409953	0.50762	0.681541	0.427102	0.445979	0.571327	0.880418
	group	LF	LFN	HF	HFN	LF	LFN	HF	HFN
	Sample #
	TNFalpha	34.96	35.5747	59.3141	71.7165	62.2924	77.7571	104.634	99.0353
	B-actin	122.481	125.877	117.75	115.228	118.097	135.644	127.221	126.679
	ratio	0.285432	0.282615	0.503729	0.622388	0.527468	0.573244	0.822459	0.781781
	group	LF	LFN	HF	HFN
	Sample #											TNFalpha
	TNFalpha	37.1618	38.5759	57.9382	127.182
	B-actin	107.934	115.838	109.423	146.758							LF as 1
	ratio	0.344301	0.333016	0.529489	0.866613
								N	Mean	SE		Mean	SE
LF	0.384277	0.427102	0.285432	0.527468	0.344301			5	0.393716	0.0407802		1	0.103578
LFN	0.409953	0.445979	0.282615	0.573244	0.333016			5	0.408961	0.0500455		1.03872	0.127111
HF	0.50762	0.571327	0.503729	0.822459	0.529489			5	0.586925	0.0600956		1.49073	0.152637
HFN	0.681541	0.880418	0.622388	0.781781	0.866613			5	0.766548	0.0506062		1.94696	0.128535
	eNOS protein expression in aorta
eNOS
	group	LF	LFN	HF	HFN	LF	LFN	HF	HFN
	Sample #
reading value	eNOS	61.5868	63.3816	35.6674	23.0889	41.45	43.2384	33.2421	9.10105
	B-actin	102.556	105.595	106.712	97.944	90.742	92.921	87.551	95.644
	ratio	0.600519	0.600233	0.33424	0.235736	0.45679	0.465325	0.379688	0.0951555
	group	LF	LFN	HF	HFN	LF	LFN	HF	HFN
	Sample #
	eNOS	33.4141	36.7798	18.8776	8.94155	31.8158	35.5992	19.9695	20.0532
	B-actin	113.874	108.749	115.955	110.374	94.625	98.302	95.738	100.347
	ratio	0.293431	0.338208	0.162801	0.0810114	0.33623	0.362141	0.208585	0.199838
	group	LF	LFN	HF	HFN
	Sample #											eNOS
	eNOS	49.3632	45.0668	42.9363	38.1716
	B-actin	119.523	116.751	111.289	110.794							LF as 1
	ratio	0.413001	0.386008	0.385809	0.344527
								N	Mean	SE		Mean	SE
LF	0.600519	0.45679	0.293431	0.33623	0.413001			5	0.419994	0.0533979		1	0.12714
LFN	0.600233	0.465325	0.338208	0.362141	0.386008			5	0.430383	0.0475354		1.02474	0.113181
HF	0.33424	0.379688	0.162801	0.208585	0.385809			5	0.294225	0.0457708		0.700544	0.10898
HFN	0.235736	0.0951555	0.0810114	0.199838	0.344527			5	0.191254	0.0484425		0.455372	0.115341
Figure 5A mRNA expression of TNFa in rat aorta
Real-Time PCR
		TNFa mRNA expression in aorta
		TNFalpha	GADPH	delta CT	(X)		dvidided by LF(mean=0.004792)
	LF	28.5924	20.9856	7.60682	0.00513001		1.07046
orginal cycle		28.6601	21.0141	7.64601	0.00499255		1.04178
		28.7698	21.1229	7.64686	0.00498962		1.04116
		28.5277	21.1796	7.34806	0.0061378		1.28075
		29.5003	20.9738	8.52655	0.00271176		0.565852
	Mean				0.00479235		1
	SE						0.117411
	LFN	28.928	21.2185	7.70953	0.0047775		0.996903
		27.8912	20.3679	7.52336	0.00543554		1.13421
		28.079	21.1995	6.87953	0.00849287		1.77217
		29.077	21.3707	7.70629	0.00478823		0.99914
		28.4336	20.709	7.72464	0.00472773		0.986516
							1.17779
							0.151065
	HF	27.5323	21.2477	6.28451	0.0128284		2.67685
		28.3782	21.3744	7.00389	0.00779145		1.62581
		28.1228	21.418	6.7048	0.00958638		2.00035
		27.4204	21.1918	6.22855	0.0133358		2.78273
		27.5487	21.2619	6.28676	0.0128084		2.67268
							2.35169
							0.228572
	HFN	26.9838	21.2699	5.71387	0.0190526		3.97562
		26.3803	20.9457	5.43461	0.0231217		4.82472
		26.4985	20.9261	5.5724	0.0210155		4.38523
		25.775	20.0187	5.75638	0.0184993		3.86018
		25.8809	20.0616	5.81933	0.0177095		3.69538
							4.14823
							0.203917
Figure	mRNA expression of TNFa, CD36, IL1b in peritoneal macrophage of rat
						Delta CT							LF as 1
		TNFa	CD36	IL1b	GADPH	TNFa	CD36	IL1b					TNFa	CD36	IL1b
	LF	26.305	28.2275	30.8857	20.8806	5.42436	7.34682	10.005	0.0232866	0.00614307	0.000973169		0.777694	1.11597	1.02181
orginal cycle		26.2673	29.1822	32.1768	21.6445	4.62278	7.53776	10.5323	0.0405887	0.00538158	0.000675229		1.35553	0.977636	0.708976
		26.4682	29.4591	31.6158	21.5454	4.92282	7.91372	10.0704	0.0329674	0.00414699	0.000930022		1.101	0.753356	0.976502
		26.4455	29.1115	31.4404	21.2855	5.15995	7.82597	10.1549	0.0279705	0.00440707	0.000877152		0.934123	0.800603	0.92099
		27.1403	28.8823	31.3928	21.8127	5.32758	7.06957	9.58015	0.0249023	0.00744472	0.00130644		0.831653	1.35243	1.37173
	Mean								0.0299431	0.00550468	0.000952402		1	1	1
	SE												0.104571	0.109259	0.107272
	LFN	26.9838	29.0246	32.1466	21.6429	5.34091	7.38171	10.5037	0.0246732	0.0059963	0.000688775		0.824003	1.08931	0.723198
		25.9799	27.4517	29.7479	20.7752	5.2047	6.67649	8.97263	0.0271161	0.00977634	0.00199053		0.90559	1.776	2.09002
		26.0327	28.4277	31.8519	21.6235	4.40922	6.80423	10.2284	0.0470643	0.00894794	0.00083355		1.57179	1.62551	0.875208
		27.0508	28.7305	31.1489	21.7981	5.25272	6.93236	9.3508	0.0262285	0.00818749	0.00153154		0.875947	1.48737	1.60808
		26.1589	28.9855	31.9044	22.1586	4.00032	6.82694	9.74579	0.062486	0.00880817	0.00116473		2.08683	1.60012	1.22294
									0.0375136	0.00834325	0.00124183		1.25283	1.51566	1.30389
													0.249379	0.116094	0.248802
	HF	24.9297	28.1748	30.3128	21.5665	3.36322	6.60835	8.74634	0.0971787	0.0102491	0.00232857		3.24545	1.86189	2.44495
		26.108	28.8997	31.3216	21.866	4.24202	7.03369	9.45567	0.0528474	0.00763215	0.00142417		1.40875	1.38648	1.49534
		25.573	28.983	31.2816	21.9534	3.61953	7.02954	9.32817	0.0813606	0.00765418	0.00155575		2.71718	1.39048	1.6335
		25.0268	28.5945	31.1781	21.3097	3.71704	7.28481	9.86837	0.0760429	0.00641288	0.00106985		2.53958	1.16499	1.12332
		24.9148	28.2909	30.4841	21.8998	3.01501	6.39109	8.58436	0.123706	0.0119149	0.00260526		4.13138	2.16451	2.73547
										0.00877266	0.00179672		2.80847	1.59367	1.88652
													0.446143	0.182453	0.30266
	HFN	23.9851	27.8135	30.4666	21.898	2.08707	5.91554	8.56863	0.235358	0.016567	0.00263382		7.86017	3.00962	2.76545
		24.0699	27.2284	29.8137	21.5228	2.54716	5.70567	8.29094	0.171092	0.0191612	0.00319284		5.7139	3.48089	3.35241
		23.7787	27.3904	29.7142	21.3028	2.47585	6.08755	8.41134	0.179761	0.014705	0.0029372		6.00343	2.67136	3.08399
		23.013	26.6458	28.9175	20.5191	2.49391	6.12669	8.39835	0.177524	0.0143114	0.00296377		5.92872	2.59987	3.11189
		23.5904	26.9658	29.5231	20.4427	3.14775	6.52313	9.08039	0.112832	0.0108728	0.00184726		3.76823	1.9752	1.93959
													5.85489	2.74739	2.85067
													0.648949	0.248054	0.246146
